# Supplementary material for: Two Paralogous Gb3/CD77 Synthases in Birds Show Different Preferences for Their Glycoprotein and Glycosphingolipid Substrates
Source: Int J Mol Sci. 2021 Sep 9;22(18):9761. doi: 10.3390/ijms22189761 (PMC8466213; doi:10.3390/ijms22189761)
Supplement: Supplementary file 1 [file ijms-22-09761-s001.zip]

Archive with 1 entries (1 files):
- ijms-1360479-supplementary.pdf
